# Supplementary material for: A Promising Wearable Solution for the Practical and Accurate Monitoring of Low Back Loading in Manual Material Handling
Source: Sensors (Basel). 2021 Jan 6;21(2):340. doi: 10.3390/s21020340 (PMC7825414; doi:10.3390/s21020340)
Supplement: Supplementary file 1 [file sensors-21-00340-s001.zip]

Archive with 2 entries (2 files):
- Sensors_Supplemental/Thumbs.db
- Sensors_Supplemental/VideoS1.mp4
